# Supplementary material for: Gene expression signatures of response to fluoxetine treatment: systematic review and meta-analyses
Source: Mol Psychiatry. 2025 Jul 17;30(11):5563–77. doi: 10.1038/s41380-025-03118-6 (PMC12532588; doi:10.1038/s41380-025-03118-6)
Supplement: Supplementary file 3 — Supplementary Table 2 [file 41380_2025_3118_MOESM3_ESM.xlsx]

## Sheet: Supp. Table 2 (Brain Regions)
Supplementary Table 2. Brain regions included in DS19 (Rayan et al.)
ID	Brain Region Name	Abbreviation
DS19a	Arcuate nucleus	ARC
DS19b	Basolateral amygdala	BLA
DS19c	Bed nucleus of striata terminalus	BNST
DS19d	Cingulate cortex	CGC
DS19e	Centromedial amygdala	CMA
DS19f	Dorsal hippocampus_CA1	dorCA1
DS19g	Dorsal hippocampus _DG	dorDG
DS19h	Habenula	HB
DS19i	Infralimbic cortex	ILC
DS19j	Insular Cortex	InsularC
DS19k	Locus coeruleus	LC
DS19l	Lateral hypothalamus	LH
DS19m	Lateral Septum	LS
DS19n	Dorsomedial thalamus	MDT
DS19o	Medial Preoptic Area	mPoA
DS19p	Medial septum	MS
DS19q	Nuclear accumbens core	NAcC
DS19r	Nuclear accumbens shell	NAcSh
DS19s	Periaqueductal grey	PAG
DS19t	Prelimbic cortex	PLC
DS19u	Paraventricular nucleus of thalamus	PVN
DS19v	Raphe	Raphe
DS19w	N tractus solitarius	Nts/SNT
DS19x	Ventral hippocampus_CA1	venCA1
DS19y	Ventral hippocampus_DG	venDG
DS19z	Ventral medial nucleus of hypothalamus	VMH
DS19aa	Ventral tegmental area	VTA
