# Supplementary material for: Gene expression signatures of response to fluoxetine treatment: systematic review and meta-analyses
Source: Mol Psychiatry. 2025 Jul 17;30(11):5563–77. doi: 10.1038/s41380-025-03118-6 (PMC12532588; doi:10.1038/s41380-025-03118-6)
Supplement: Supplementary file 4 — Supplementary Table 3 [file 41380_2025_3118_MOESM4_ESM.xlsx]

## Sheet: Supp. Table 3 (DAVID Results)
Supplementary Table 3. Gene sets identified as enriched by DAVID in greater than half of comparisons (n=13)
Gene Set	Significant Frequency	Significant Frequency n=13	Fishers FDR	Max-P FDR
GO:0005515~protein binding	11	0.846154	1.47886e-50	1
GO:0098794~postsynapse	10	0.769231	5.6041e-37	1
KW-0175~Coiled coil	10	0.769231	1.93975e-16	1
GO:0045202~synapse	9	0.692308	1.85636e-84	1
KW-0963~Cytoplasm	9	0.692308	9.90799e-50	1
GO:0098978~glutamatergic synapse	9	0.692308	8.15121e-86	1
GO:0005737~cytoplasm	9	0.692308	1.52788e-61	1
GO:0005829~cytosol	9	0.692308	2.16988e-48	1
GO:0005886~plasma membrane	9	0.692308	1.57291e-36	1
GO:0043025~neuronal cell body	8	0.615385	1.17892e-36	1
GO:0014069~postsynaptic density	8	0.615385	7.73529e-46	1
GO:0042802~identical protein binding	8	0.615385	3.18407e-12	0.53
GO:0048471~perinuclear region of cytoplasm	8	0.615385	3.9649e-20	1
GO:0030425~dendrite	8	0.615385	4.88365e-49	1
KW-0597~Phosphoprotein	8	0.615385	2.13521e-64	1
GO:0005509~calcium ion binding	8	0.615385	2.04538e-12	1
GO:0016020~membrane	8	0.615385	1.52288e-37	1
REGION:Disordered	8	0.615385	3.01821e-28	1
GO:0051965~positive regulation of synapse assembly	8	0.615385	3.50119e-07	1
GO:0005739~mitochondrion	7	0.538462	3.5322e-15	1
Coronavirus disease - COVID-19	7	0.538462	8.99526e-09	1
GO:0030424~axon	7	0.538462	5.71846e-39	1
GO:0043005~neuron projection	7	0.538462	1.16126e-28	1
GO:0016310~phosphorylation	7	0.538462	6.09202e-08	1
GO:0098839~postsynaptic density membrane	7	0.538462	1.36186e-10	1
GO:0043204~perikaryon	7	0.538462	3.47829e-18	1
KW-0770~Synapse	7	0.538462	1.44369e-38	1
GO:0098793~presynapse	7	0.538462	3.10393e-22	1
KW-0967~Endosome	7	0.538462	2.66307e-05	1
GO:0019901~protein kinase binding	7	0.538462	3.93009e-10	1
KW-0677~Repeat	7	0.538462	3.98781e-15	1
COMPBIAS:Polar residues	7	0.538462	2.25107e-22	1
GO:0006468~protein phosphorylation	7	0.538462	1.26243e-06	1
GO:0042734~presynaptic membrane	7	0.538462	5.7744e-12	1
GO:0005856~cytoskeleton	7	0.538462	1.21002e-13	1
GO:0045211~postsynaptic membrane	7	0.538462	8.66923e-22	1
GO:0005096~GTPase activator activity	7	0.538462	4.88391e-14	1
GO:0000166~nucleotide binding	7	0.538462	2.87147e-10	1
IPR0PH-like_dom_sf	7	0.538462	2.46991e-15	1
GO:0007411~axon guidance	7	0.538462	5.3566e-08	1
GO:0042995~cell projection	7	0.538462	2.51456e-34	1
GO:0043209~myelin sheath	7	0.538462	2.9969e-22	1
